# Supplementary material for: The Drosophila ETV5 Homologue Ets96B: Molecular Link between Obesity and Bipolar Disorder
Source: PLoS Genet. 2016 Jun 9;12(6):e1006104. doi: 10.1371/journal.pgen.1006104 (PMC4900636; doi:10.1371/journal.pgen.1006104)
Supplement: S1 Dataset — (XLSX) [file pgen.1006104.s001.xlsx]

## Sheet: Sheet1
test_id	gene_id	gene	locus	sample_1	sample_2	status	value_1	value_2	log2(fold_change)	test_stat	p_value	q_value	significant
FBgn0002565	FBgn0002565	Lsp2	3L:12122492-12124796	C3	exp	OK	20.6669	315.617	3.93278	-15.4073	0	0	yes
FBgn0044812	FBgn0044812	TotC	3R:16698709-16699310	C3	exp	OK	18.2527	241.391	3.72519	-4.83815	1.31051e-06	4.55403e-05	yes
FBgn0037312	FBgn0037312	CG11999	3R:1179438-1180469	C3	exp	OK	2.49989	26.0767	3.38283	-2.99282	0.00276412	0.0342108	yes
FBgn0025678	FBgn0025678	CaBP1	2L:16354938-16356761	C3	exp	OK	2.82939	26.9857	3.25363	-3.49299	0.000477642	0.00875325	yes
FBgn0040609	FBgn0040609	CG3348	3R:23114492-23117911	C3	exp	OK	9.80402	82.7733	3.07772	-3.31528	0.000915505	0.0142614	yes
FBgn0012042	FBgn0012042	AttA	2R:10634866-10635699	C3	exp	OK	8.28228	56.5284	2.77088	-3.16113	0.00157161	0.0221867	yes
FBgn0019936	FBgn0019936	RpS20	3R:16647900-16649951	C3	exp	OK	127.588	853.672	2.74219	-9.89439	0	0	yes
FBgn0038914	FBgn0038914	fit	3R:17706531-17710176	C3	exp	OK	48.3169	310.315	2.68313	-6.77399	1.25278e-11	1.19146e-09	yes
FBgn0033663	FBgn0033663	ERp60	2R:7773571-7778520	C3	exp	OK	4.43999	26.5651	2.5809	-6.26368	3.75991e-10	2.8309e-08	yes
FBgn0036208	FBgn0036208	CG10361	3L:11792043-11793956	C3	exp	OK	4.35357	22.4189	2.36444	-2.86211	0.00420837	0.0465304	yes
FBgn0065055	FBgn0065055	snoRNA:Psi28S-2648	2L:8041879-8042856	C3	exp	OK	2233.19	10956.3	2.29459	-5.44518	5.17534e-08	2.33796e-06	yes
FBgn0022774	FBgn0022774	Oat	3L:19640375-19642949	C3	exp	OK	8.24745	39.8929	2.27411	-3.79333	0.000148641	0.0030873	yes
FBgn0001233	FBgn0001233	Hsp83	3L:3193026-3197614	C3	exp	OK	17.2601	79.4923	2.20338	-7.85989	3.77476e-15	9.74427e-13	yes
FBgn0013685	FBgn0013685	mt:ND6	dmel_mitochondrion_genome:9969-10494	C3	exp	OK	37.4782	165.943	2.14656	-3.35275	0.000800124	0.0129092	yes
FBgn0263106	FBgn0263106	DnaJ-1	3L:5743128-5745330	C3	exp	OK	10.2309	44.4499	2.11924	-3.59571	0.000323509	0.00621894	yes
FBgn0024352	FBgn0024352	Hop	2L:295108-297413	C3	exp	OK	6.26421	26.4891	2.08019	-3.64866	0.000263608	0.0051776	yes
FBgn0036549	FBgn0036549	CG10516	3L:15961262-15962910	C3	exp	OK	7.99986	33.5329	2.06753	-2.96158	0.00306065	0.0371181	yes
FBgn0086065	FBgn0086065	snoRNA:Me28S-G3113a	3L:826709-833402	C3	exp	OK	31295.9	130949	2.06495	-2.9223	0.00347454	0.0397373	yes
FBgn0004654	FBgn0004654	Pgd	X:2039168-2043633	C3	exp	OK	5.38737	22.3659	2.05365	-3.14104	0.00168348	0.0231524	yes
FBgn0005391	FBgn0005391	Yp2	X:9945048-9946669	C3	exp	OK	456.403	1883.64	2.04514	-13.2576	0	0	yes
FBgn0036015	FBgn0036015	CG3088	3L:9593589-9594425	C3	exp	OK	26.8424	109.145	2.02366	-5.52223	3.34718e-08	1.59167e-06	yes
FBgn0085770	FBgn0085770	CR40734	U:9836849-9837382	C3	exp	OK	287.94	1090.8	1.92155	-7.67103	1.70974e-14	3.86188e-12	yes
FBgn0040074	FBgn0040074	retinin	3L:16325018-16325889	C3	exp	OK	115.823	430.527	1.89418	-7.1718	7.40075e-13	8.35822e-11	yes
FBgn0082919	FBgn0082919	snoRNA:Or-CD4	2R:10509110-10512013	C3	exp	OK	24947.8	91782.3	1.87931	-2.84907	0.00438478	0.0480199	yes
FBgn0085823	FBgn0085823	CR41617	U:9824408-9824915	C3	exp	OK	442.768	1592.44	1.84661	-8.62306	0	0	yes
FBgn0010406	FBgn0010406	RNaseX25	3L:7963692-7968108	C3	exp	OK	13.5712	47.1267	1.796	-5.42218	5.88775e-08	2.59492e-06	yes
FBgn0260855	FBgn0260855	Sec22	X:695700-702235	C3	exp	OK	6.52724	20.6067	1.65857	-3.72406	0.000196043	0.00389286	yes
FBgn0063375	FBgn0063375	snoRNA:Me28S-G3277a	2R:13586601-13590827	C3	exp	OK	229504	693483	1.59534	-7.29493	2.98872e-13	4.27161e-11	yes
FBgn0013684	FBgn0013684	mt:ND5	dmel_mitochondrion_genome:6401-8124	C3	exp	OK	85.3945	255.984	1.58384	-6.81294	9.56213e-12	9.59931e-10	yes
FBgn0004188	FBgn0004188	snRNA:U6:96Aa	3R:20370440-20382271	C3	exp	OK	5076.2	14740.9	1.538	-3.00241	0.00267853	0.03338	yes
FBgn0004189	FBgn0004189	snRNA:U6:96Ab	3R:20382413-20382520	C3	exp	OK	5076.2	14740.9	1.538	-3.04579	0.00232067	0.0297408	yes
FBgn0004190	FBgn0004190	snRNA:U6:96Ac	3R:20382936-20383043	C3	exp	OK	5076.2	14740.9	1.538	-3.04579	0.00232067	0.0297408	yes
FBgn0041607	FBgn0041607	asparagine-synthetase	3L:21165952-21176378	C3	exp	OK	13.6493	39.2971	1.5256	-3.36322	0.000770376	0.0127713	yes
FBgn0028396	FBgn0028396	TotA	3R:16696757-16697427	C3	exp	OK	83.515	228.166	1.44998	-3.73152	0.000190325	0.00382129	yes
FBgn0037533	FBgn0037533	CD98hc	3R:3800127-3803488	C3	exp	OK	12.9265	34.21	1.40409	-4.90565	9.31198e-07	3.29936e-05	yes
FBgn0261602	FBgn0261602	RpL8	3L:2587449-2588997	C3	exp	OK	45.5634	120.358	1.40138	-5.30967	1.09822e-07	4.72495e-06	yes
FBgn0013680	FBgn0013680	mt:ND2	dmel_mitochondrion_genome:239-1383	C3	exp	OK	49.8028	130.818	1.39326	-3.75159	0.000175719	0.00360822	yes
FBgn0000150	FBgn0000150	awd	3R:27570008-27571706	C3	exp	OK	81.3509	212.053	1.3822	-4.45026	8.57672e-06	0.000250001	yes
FBgn0023529	FBgn0023529	CG2918	X:2165317-2169111	C3	exp	OK	18.0472	46.968	1.3799	-3.25916	0.00111742	0.0168265	yes
FBgn0037290	FBgn0037290	CG1124	3R:791168-794226	C3	exp	OK	11.6277	30.0784	1.37116	-3.03364	0.00241623	0.0303204	yes
FBgn0013675	FBgn0013675	mt:CoII	dmel_mitochondrion_genome:3082-3767	C3	exp	OK	371.803	924.755	1.31453	-6.21253	5.21395e-10	3.76864e-08	yes
FBgn0086254	FBgn0086254	CG6084	3L:11613632-11617481	C3	exp	OK	36.0243	89.1593	1.30741	-3.56774	0.000360077	0.00684905	yes
FBgn0025885	FBgn0025885	Inos	2R:3342426-3346373	C3	exp	OK	18.1263	44.8254	1.30623	-3.9954	6.45844e-05	0.00149621	yes
FBgn0010409	FBgn0010409	RpL18A	2R:13432724-13434999	C3	exp	OK	89.2742	219.068	1.29507	-4.10525	4.03879e-05	0.000999738	yes
FBgn0039562	FBgn0039562	Gp93	3R:23774379-23779834	C3	exp	OK	22.6327	55.1822	1.2858	-4.52997	5.89928e-06	0.000177667	yes
FBgn0013678	FBgn0013678	mt:Cyt-b	dmel_mitochondrion_genome:10497-11634	C3	exp	OK	454.555	1102.91	1.27879	-7.18688	6.62803e-13	7.98457e-11	yes
FBgn0040309	FBgn0040309	Jafrac1	X:13223880-13226030	C3	exp	OK	34.7089	80.3422	1.21085	-2.94078	0.00327392	0.0382122	yes
FBgn0035348	FBgn0035348	CG16758	3L:2499371-2503584	C3	exp	OK	93.3904	214.628	1.20049	-3.50632	0.000454357	0.00846415	yes
FBgn0016691	FBgn0016691	Oscp	3R:11091297-11094260	C3	exp	OK	91.1869	206.806	1.18138	-4.27023	1.9527e-05	0.000542851	yes
FBgn0035290	FBgn0035290	CG1887	3L:1893415-1910197	C3	exp	OK	11.0731	24.9842	1.17396	-2.97733	0.00290771	0.0355016	yes
FBgn0085752	FBgn0085752	CR40594	U:8836244-8836509	C3	exp	OK	549.795	1226.07	1.15707	-3.07476	0.00210675	0.0277875	yes
FBgn0026415	FBgn0026415	Idgf4	X:9822298-9825012	C3	exp	OK	76.6997	170.387	1.15152	-5.20745	1.91456e-07	8.04561e-06	yes
FBgn0004404	FBgn0004404	RpS14b	X:7828936-7829832	C3	exp	OK	91.9651	203.57	1.14637	-3.13969	0.00169127	0.0231524	yes
FBgn0004047	FBgn0004047	Yp3	X:13653577-13655200	C3	exp	OK	538.535	1171.2	1.12088	-7.09938	1.25322e-12	1.3321e-10	yes
FBgn0013672	FBgn0013672	mt:ATPase6	dmel_mitochondrion_genome:3906-5524	C3	exp	OK	1168.41	2539.94	1.12025	-4.91649	8.8111e-07	3.18433e-05	yes
FBgn0032904	FBgn0032904	Mtp	2L:20919093-20922850	C3	exp	OK	22.7512	49.4273	1.11937	-3.73953	0.000184362	0.00374318	yes
FBgn0004045	FBgn0004045	Yp1	X:9947884-9949531	C3	exp	OK	2841.44	6159.95	1.1163	-7.36996	1.70752e-13	2.80499e-11	yes
FBgn0086075	FBgn0086075	snoRNA:Me28S-G3253	3L:9502989-9504642	C3	exp	OK	129539	278817	1.10593	-4.17031	3.04192e-05	0.000785249	yes
FBgn0003941	FBgn0003941	RpL40	2L:4227641-4228563	C3	exp	OK	231.355	496.633	1.10207	-4.54008	5.62333e-06	0.000175196	yes
FBgn0005585	FBgn0005585	Crc	3R:5454659-5456607	C3	exp	OK	64.5212	138.395	1.10094	-4.12695	3.67606e-05	0.000922589	yes
FBgn0020236	FBgn0020236	ATPCL	2R:11879914-11895160	C3	exp	OK	34.5827	70.1347	1.02008	-3.03471	0.00240769	0.0303204	yes
FBgn0262952	FBgn0262952	mt:ND4	dmel_mitochondrion_genome:8205-9834	C3	exp	OK	106.84	215.343	1.01119	-3.86492	0.000111127	0.00239056	yes
FBgn0010100	FBgn0010100	Acon	2L:21168615-21173017	C3	exp	OK	39.4214	78.7951	0.999127	-3.14149	0.0016809	0.0231524	yes
FBgn0022355	FBgn0022355	Tsf1	X:18281964-18284377	C3	exp	OK	211.246	419.45	0.989574	-5.72405	1.04016e-08	5.87367e-07	yes
FBgn0027586	FBgn0027586	CG5867	2L:13236492-13239296	C3	exp	OK	69.7847	137.529	0.978755	-3.28377	0.00102428	0.0156854	yes
FBgn0085759	FBgn0085759	CR40640	U:9660270-9660839	C3	exp	OK	22784.3	44867.9	0.977645	-5.77506	7.69243e-09	4.48394e-07	yes
FBgn0024289	FBgn0024289	Sodh-1	3R:2878056-2880264	C3	exp	OK	43.1069	84.6521	0.973626	-3.12815	0.0017591	0.0237216	yes
FBgn0013674	FBgn0013674	mt:CoI	dmel_mitochondrion_genome:1473-3009	C3	exp	OK	1423.06	2789.02	0.97076	-6.41071	1.44847e-10	1.23754e-08	yes
FBgn0016687	FBgn0016687	Nurf-38	2R:20446489-20448610	C3	exp	OK	57.6553	111.347	0.949534	-3.16491	0.00155131	0.0220726	yes
FBgn0037607	FBgn0037607	CG8036	3R:4493725-4499453	C3	exp	OK	71.8871	137.313	0.933665	-3.03498	0.00240549	0.0303204	yes
FBgn0035978	FBgn0035978	UGP	3L:9342710-9352031	C3	exp	OK	53.1694	100.815	0.923041	-2.89407	0.00380285	0.0426817	yes
FBgn0013686	FBgn0013686	mt:lrRNA	dmel_mitochondrion_genome:12733-14130	C3	exp	OK	4619.79	8745.14	0.920655	-6.04112	1.5305e-09	1.0243e-07	yes
FBgn0000003	FBgn0000003	7SLRNA:CR32864	3R:2648219-2648518	C3	exp	OK	24129.6	44906.9	0.89613	-5.65937	1.51931e-08	8.28745e-07	yes
FBgn0261504	FBgn0261504	7SLRNA:CR42652	3R:2645854-2646153	C3	exp	OK	24160.5	44906.9	0.894283	-5.64699	1.63281e-08	8.42996e-07	yes
FBgn0004403	FBgn0004403	RpS14a	X:7827778-7828713	C3	exp	OK	802.33	1474.52	0.877975	-4.81776	1.45176e-06	4.85803e-05	yes
FBgn0042201	FBgn0042201	Nplp3	3L:16311123-16311790	C3	exp	OK	231.611	410.902	0.82709	-3.16822	0.00153373	0.0220726	yes
FBgn0262559	FBgn0262559	Mdh2	3R:14052112-14054440	C3	exp	OK	73.7572	130.686	0.825252	-3.05725	0.00223377	0.029039	yes
FBgn0085825	FBgn0085825	CR41619	U:10029291-10030296	C3	exp	OK	2757.7	4867.65	0.819759	-5.48306	4.18021e-08	1.93683e-06	yes
FBgn0058469	FBgn0058469	CR40469	X:18879-19093	C3	exp	OK	8776.36	15336.7	0.805296	-4.2516	2.12245e-05	0.000572429	yes
FBgn0043783	FBgn0043783	CG32444	3L:21630046-21632160	C3	exp	OK	114.159	199.301	0.803902	-3.44585	0.000569272	0.0098911	yes
FBgn0011272	FBgn0011272	RpL13	2L:9964146-9968495	C3	exp	OK	166.67	288.143	0.789791	-2.97805	0.00290087	0.0355016	yes
FBgn0002773	FBgn0002773	Mlc2	3R:25997159-26000273	C3	exp	OK	61.75	106.199	0.782264	-3.4672	0.000525906	0.00950313	yes
FBgn0000055	FBgn0000055	Adh	2L:14599775-14689325	C3	exp	OK	315.727	542.141	0.779992	-4.7486	2.04826e-06	6.72946e-05	yes
FBgn0086603	FBgn0086603	snoRNA:Or-CD2	2R:4982802-4985972	C3	exp	OK	193663	332422	0.779467	-5.01555	5.28807e-07	2.07729e-05	yes
FBgn0034512	FBgn0034512	CG18067	2R:16422016-16422882	C3	exp	OK	233.5	399.578	0.775056	-3.39463	0.000687208	0.011498	yes
FBgn0000116	FBgn0000116	Argk	3L:9041961-9059127	C3	exp	OK	100.787	172.145	0.77232	-3.31999	0.000900196	0.0141448	yes
FBgn0004867	FBgn0004867	RpS2	2L:9896264-9897542	C3	exp	OK	353.22	602.955	0.771483	-3.98766	6.67277e-05	0.00152629	yes
FBgn0085771	FBgn0085771	CR40741	U:8863771-8864332	C3	exp	OK	17241.3	29339.4	0.766971	-5.02506	5.03278e-07	2.02094e-05	yes
FBgn0085799	FBgn0085799	CR41544	U:9578232-9578772	C3	exp	OK	14267.7	24206.8	0.762661	-4.92653	8.37022e-07	3.08673e-05	yes
FBgn0261597	FBgn0261597	RpS26	2L:18442497-18443237	C3	exp	OK	630.752	1067.61	0.759242	-3.32703	0.000877778	0.0140367	yes
FBgn0013676	FBgn0013676	mt:CoIII	dmel_mitochondrion_genome:3906-5524	C3	exp	OK	1072.38	1813.22	0.757736	-3.46319	0.000533821	0.00955063	yes
FBgn0031934	FBgn0031934	Ntl	2L:7711019-7714032	C3	exp	OK	65.6908	107.764	0.714113	-2.91637	0.00354136	0.0402467	yes
FBgn0026439	FBgn0026439	Eaat1	2L:9333567-9341925	C3	exp	OK	34.3944	56.0483	0.704496	-2.91079	0.00360521	0.0407163	yes
FBgn0003074	FBgn0003074	Pgi	2R:4798406-4801631	C3	exp	OK	57.185	92.7006	0.696942	-2.95051	0.00317246	0.0374682	yes
FBgn0003279	FBgn0003279	RpL4	3R:23748514-23750644	C3	exp	OK	155.568	249.245	0.680018	-3.18012	0.00147214	0.0214529	yes
FBgn0036213	FBgn0036213	RpL10Ab	3L:11815951-11818773	C3	exp	OK	543.948	855.615	0.653492	-3.45449	0.000551336	0.00967247	yes
FBgn0005593	FBgn0005593	RpL7	2L:10201100-10202145	C3	exp	OK	273.791	429.525	0.649667	-3.16687	0.00154087	0.0220726	yes
FBgn0013689	FBgn0013689	mt:tRNA:A	dmel_mitochondrion_genome:5980-6045	C3	exp	OK	735580	1135460	0.626322	-3.45577	0.000548714	0.00967247	yes
FBgn0011284	FBgn0011284	RpS4	3L:13034855-13037012	C3	exp	OK	395.695	602.05	0.605492	-2.93336	0.00335313	0.0388404	yes
FBgn0000100	FBgn0000100	RpLP0	3L:22069141-22070587	C3	exp	OK	318.668	482.55	0.598627	-3.26854	0.00108104	0.0164155	yes
FBgn0085753	FBgn0085753	CR40596	U:10046935-10047936	C3	exp	OK	21383.2	32244.4	0.592571	-3.3556	0.000791917	0.0129039	yes
FBgn0002940	FBgn0002940	ninaE	3R:15711967-15713928	C3	exp	OK	1577.46	2341.3	0.569706	-3.84076	0.000122655	0.00257924	yes
FBgn0065099	FBgn0065099	snRNA:7SK	3R:3300275-3300729	C3	exp	OK	2918.75	4257.19	0.544551	-3.39879	0.000676842	0.0114304	yes
FBgn0085742	FBgn0085742	CR40546	U:5726963-5728907	C3	exp	OK	12577.9	18337.6	0.543912	-2.94041	0.00327775	0.0382122	yes
FBgn0001219	FBgn0001219	Hsc70-4	3R:11068369-11072336	C3	exp	OK	386.641	533.84	0.465413	-2.89052	0.00384604	0.0428999	yes
FBgn0085743	FBgn0085743	CR40560	U:3556915-3559306	C3	exp	OK	1805.27	1277.98	-0.498356	3.14993	0.0016331	0.0228761	yes
FBgn0085774	FBgn0085774	CR40779	U:9063479-9064690	C3	exp	OK	8957.99	6205.06	-0.52973	3.49192	0.000479564	0.00875325	yes
FBgn0010225	FBgn0010225	Gel	3R:60867-68868	C3	exp	OK	158.564	106.94	-0.568267	2.95111	0.00316635	0.0374682	yes
FBgn0000556	FBgn0000556	Ef1alpha48D	2R:7779596-7783025	C3	exp	OK	698.789	469.431	-0.573943	3.42411	0.000616812	0.0105149	yes
FBgn0085817	FBgn0085817	CR41607	U:4305170-4306436	C3	exp	OK	3295.14	2166.89	-0.604711	4.05542	5.00444e-05	0.00120574	yes
FBgn0032136	FBgn0032136	CG15828	2L:9634200-9656026	C3	exp	OK	37.9462	24.4432	-0.634525	3.35535	0.000792657	0.0129039	yes
FBgn0003930	FBgn0003930	snRNA:U4:39B	2L:21212692-21220567	C3	exp	OK	168760	108477	-0.637589	4.01725	5.88811e-05	0.00138179	yes
FBgn0085777	FBgn0085777	CR40959	U:5913470-5914235	C3	exp	OK	5398.26	3399.4	-0.667211	4.45023	8.5778e-06	0.000250001	yes
FBgn0086667	FBgn0086667	snoRNA:Psi28S-3342	X:5418334-5418498	C3	exp	OK	59221.5	36964.7	-0.67997	3.92648	8.61965e-05	0.00189948	yes
FBgn0003076	FBgn0003076	Pgm	3L:16119154-16121696	C3	exp	OK	143.348	89.1375	-0.685414	3.11891	0.00181522	0.0241184	yes
FBgn0028697	FBgn0028697	RpL15	3LHet:2397790-2398981	C3	exp	OK	1059.86	656.538	-0.690928	3.19232	0.00141135	0.0207512	yes
FBgn0026197	FBgn0026197	noe	3L:17389123-17414612	C3	exp	OK	1148.62	709.448	-0.695136	4.26598	1.99023e-05	0.0005449	yes
FBgn0033926	FBgn0033926	Arc1	2R:10245431-10247799	C3	exp	OK	84.0695	51.2868	-0.712994	2.95765	0.00309991	0.0373435	yes
FBgn0086602	FBgn0086602	snoRNA:Psi28S-3436b	X:6635569-6638290	C3	exp	OK	45629.5	26889.7	-0.762911	3.32084	0.000897473	0.0141448	yes
FBgn0086670	FBgn0086670	snoRNA:Psi28S-2622	3L:1475428-1489547	C3	exp	OK	62035	36297	-0.773235	4.02243	5.76003e-05	0.00136952	yes
FBgn0025454	FBgn0025454	Cyp6g1	2R:8073167-8077882	C3	exp	OK	74.4499	43.5511	-0.773562	2.861	0.00422301	0.0465304	yes
FBgn0085737	FBgn0085737	CR40502	U:9881944-9882389	C3	exp	OK	79010.4	45351.9	-0.800879	3.91215	9.14769e-05	0.00199155	yes
FBgn0003938	FBgn0003938	snRNA:U5:63BC	3L:3090800-3090923	C3	exp	OK	83233.2	47053.1	-0.822868	4.06218	4.86171e-05	0.00118718	yes
FBgn0024293	FBgn0024293	Spn43Ab	2R:3038206-3110885	C3	exp	OK	106.498	57.6245	-0.886073	3.1328	0.00173148	0.0235247	yes
FBgn0003067	FBgn0003067	Pepck	2R:14424271-14426924	C3	exp	OK	199.836	108.018	-0.887555	4.19474	2.73185e-05	0.000715428	yes
FBgn0038347	FBgn0038347	CG18522	3R:11357858-11363010	C3	exp	OK	26.7384	13.9504	-0.938603	3.23782	0.00120448	0.0179875	yes
FBgn0065098	FBgn0065098	RNaseMRP:RNA	3R:19549085-19578552	C3	exp	OK	5987.47	3086.25	-0.956089	5.57808	2.43183e-08	1.22065e-06	yes
FBgn0086665	FBgn0086665	snoRNA:Psi18S-1377a	3R:26032239-26034742	C3	exp	OK	130241	67039.9	-0.958091	4.73032	2.24164e-06	7.23328e-05	yes
FBgn0065047	FBgn0065047	snoRNA:U3:54Ab	2R:13033158-13033331	C3	exp	OK	161849	82581.6	-0.970755	6.4047	1.50668e-10	1.23754e-08	yes
FBgn0065048	FBgn0065048	snoRNA:U3:54Aa	2R:13031025-13031198	C3	exp	OK	161849	82581.6	-0.970755	6.4047	1.50668e-10	1.23754e-08	yes
FBgn0015575	FBgn0015575	alpha-Est7	3R:3345284-3349476	C3	exp	OK	56.4239	28.6644	-0.977044	3.43676	0.000588725	0.0101317	yes
FBgn0086024	FBgn0086024	snoRNA:Me28S-A2589b	2R:17207542-17229352	C3	exp	OK	356009	176346	-1.01351	4.53609	5.73077e-06	0.000175517	yes
FBgn0036619	FBgn0036619	Cpr72Ec	3L:16358990-16360426	C3	exp	OK	89.109	44.1018	-1.01473	3.07001	0.00214054	0.0280286	yes
FBgn0025882	FBgn0025882	snoRNA:MeU6-A47	X:21256544-21258967	C3	exp	OK	221655	109511	-1.01725	4.82962	1.36794e-06	4.6639e-05	yes
FBgn0000406	FBgn0000406	Cyt-b5-r	2L:16788865-16790718	C3	exp	OK	533.237	258.258	-1.04597	5.6549	1.55934e-08	8.28745e-07	yes
FBgn0031689	FBgn0031689	Cyp28d1	2L:5210460-5214730	C3	exp	OK	72.6737	33.9844	-1.09656	3.11969	0.00181041	0.0241184	yes
FBgn0085757	FBgn0085757	CR40621	U:9411517-9412651	C3	exp	OK	9604.64	4487.47	-1.09783	7.29119	3.0731e-13	4.27161e-11	yes
FBgn0082922	FBgn0082922	snoRNA:Or-aca4	2R:13492455-13526639	C3	exp	OK	54363	25218.9	-1.10812	6.09602	1.08742e-09	7.55758e-08	yes
FBgn0083058	FBgn0083058	snoRNA:Psi18S-1086	3L:826709-833402	C3	exp	OK	26385	11456.9	-1.2035	2.92909	0.00339952	0.039127	yes
FBgn0030041	FBgn0030041	CG12116	X:8359722-8377918	C3	exp	OK	150.604	65.362	-1.20424	4.34912	1.36684e-05	0.00038592	yes
FBgn0060291	FBgn0060291	snoRNA:U49:66Db	3L:8594101-8595492	C3	exp	OK	505997	218345	-1.21252	5.95202	2.64849e-09	1.59527e-07	yes
FBgn0033366	FBgn0033366	Ance-4	2R:4927224-4929647	C3	exp	OK	59.7738	24.3334	-1.29658	3.84056	0.000122753	0.00257924	yes
FBgn0085805	FBgn0085805	CR41583	U:6961349-6963324	C3	exp	OK	7305.12	2836.79	-1.36465	7.5526	4.26326e-14	7.7037e-12	yes
FBgn0085779	FBgn0085779	CR40963	U:3653040-3653240	C3	exp	OK	78.2324	29.9862	-1.38347	3.19208	0.0014125	0.0207512	yes
FBgn0031645	FBgn0031645	CG3036	2L:4892114-4903889	C3	exp	OK	73.5121	28.0117	-1.39195	4.96053	7.03017e-07	2.64657e-05	yes
FBgn0082929	FBgn0082929	snoRNA:Me28S-G2703c	2R:10509110-10512013	C3	exp	OK	273019	102503	-1.41333	5.1586	2.48807e-07	1.02181e-05	yes
FBgn0003931	FBgn0003931	snRNA:U4:38AB	2L:19796364-19957767	C3	exp	OK	31939.4	11513	-1.47207	5.53304	3.14727e-08	1.53706e-06	yes
FBgn0037146	FBgn0037146	CG7470	3L:21965100-21975893	C3	exp	OK	73.4801	26.1067	-1.49293	6.00531	1.90963e-09	1.23239e-07	yes
FBgn0085766	FBgn0085766	CR40679	U:9999364-10000376	C3	exp	OK	6029.73	2142.07	-1.49309	9.0295	0	0	yes
FBgn0023507	FBgn0023507	CG3835	X:2035520-2038972	C3	exp	OK	57.9305	20.2362	-1.51738	3.56258	0.000367224	0.00691223	yes
FBgn0034200	FBgn0034200	CG11395	2R:13024745-13026337	C3	exp	OK	170.908	55.1541	-1.63168	5.9532	2.62954e-09	1.59527e-07	yes
FBgn0030262	FBgn0030262	Vago	X:10983322-10984138	C3	exp	OK	131.942	38.7803	-1.76651	3.30695	0.000943173	0.0145668	yes
FBgn0028526	FBgn0028526	CG15293	2L:14108056-14109304	C3	exp	OK	69.4346	19.118	-1.86072	4.96683	6.80574e-07	2.61659e-05	yes
FBgn0082957	FBgn0082957	snoRNA:Psi28S-3405d	3R:24425528-24431499	C3	exp	OK	60585.5	14934.9	-2.02029	7.61594	2.62013e-14	5.26063e-12	yes
FBgn0082949	FBgn0082949	snoRNA:Me18S-U1356a	3L:20446392-20457448	C3	exp	OK	65035.7	15721.5	-2.04849	3.96712	7.27473e-05	0.00164318	yes
FBgn0040827	FBgn0040827	CG13315	3L:9089975-9090596	C3	exp	OK	451.467	108.723	-2.05397	6.34233	2.2632e-10	1.77809e-08	yes
FBgn0040732	FBgn0040732	CG16926	2R:15385258-15388823	C3	exp	OK	67.6382	11.7607	-2.52386	3.9308	8.46645e-05	0.00188875	yes
FBgn0083000	FBgn0083000	snoRNA:Psi28S-1192b	X:17037619-17042287	C3	exp	OK	21407.6	3409.9	-2.65032	3.62883	0.000284709	0.00553192	yes
FBgn0034398	FBgn0034398	CG15098	2R:14720876-14722276	C3	exp	OK	107.128	15.8633	-2.75557	4.70177	2.57922e-06	8.17658e-05	yes
FBgn0029831	FBgn0029831	CG5966	X:5882844-5886677	C3	exp	OK	29.3315	3.961	-2.88851	4.36595	1.26574e-05	0.000363046	yes
FBgn0060292	FBgn0060292	snoRNA:U49:66Da	3L:8594101-8595492	C3	exp	OK	57983.4	5882.65	-3.3011	2.95277	0.00314941	0.0374682	yes
FBgn0083014	FBgn0083014	snoRNA:Psi18S-996	3L:259285-264378	C3	exp	OK	32484.7	3288.49	-3.30426	8.99174	0	0	yes
FBgn0027584	FBgn0027584	CG4757	3R:6986923-6988868	C3	exp	OK	22.1534	1.63631	-3.75902	2.83641	0.00456244	0.0496646	yes
FBgn0043791	FBgn0043791	CG8147	3R:5320524-5322445	C3	exp	OK	46.0467	2.04991	-4.48946	4.15353	3.2739e-05	0.00083323	yes
FBgn0004186	FBgn0004186	snRNA:U1:95Cb	3R:19646313-19676543	C3	exp	OK	9719.01	0	-1.79769e+308	-1.79769e+308	5.62034e-13	7.25425e-11	yes
FBgn0039798	FBgn0039798	CG11313	3R:26555558-26567010	C3	exp	OK	21.663	0	-1.79769e+308	-1.79769e+308	2.2722e-05	0.000603805	yes
